# Supplementary material for: Prognostic Signature of Osteosarcoma Based on 14 Autophagy-Related Genes
Source: Pathol Oncol Res. 2021 Jul 16;27:1609782. doi: 10.3389/pore.2021.1609782 (PMC8322075; doi:10.3389/pore.2021.1609782)
Supplement: Supplementary file 1 [file Table2.XLSX]

## Sheet: Sheet1
Table S2 Autophagy-related gene
GeneSymbol
CFLAR
ITGA3
LAMP2
CX3CL1
MBTPS2
CAPN1
BID
RB1CC1
FAS
BAK1
PEX3
GABARAPL2
DAPK2
HSPA5
GOPC
VAMP3
MAPK9
EIF2AK2
ATG5
NCKAP1
CASP8
GNAI3
PRKCQ
ATG2B
SIRT2
WIPI1
TP63
RAB7A
MAP2K7
PIK3C3
TP53INP2
TP73
SAR1A
ULK2
CHMP2B
ATG16L1
PPP1R15A
BAX
FKBP1A
BIRC5
NLRC4
ITGA6
HDAC6
HSP90AB1
SIRT1
SH3GLB1
MAPK1
ARSA
APOL1
ST13
HIF1A
TM9SF1
PTK6
CHMP4B
MAP1LC3A
ATG4A
MAPK3
USP10
TSC2
EEF2K
RAB11A
IKBKB
BNIP3L
NAMPT
RHEB
BAG1
MAPK8
RPS6KB1
CCL2
PRKAR1A
NFKB1
HSPA8
ATG2A
AMBRA1
CAMKK2
CDKN1B
IFNG
GAPDH
PRKAB1
VEGFA
ARSB
BNIP1
KLHL24
EIF4G1
BIRC6
NFE2L2
HDAC1
CD46
CTSD
STK11
ATF6
FOXO3
FKBP1B
NKX2-3
MAPK8IP1
CCR2
TNFSF10
CXCR4
VAMP7
CDKN1A
ATG4C
CAPNS1
BECN1
CANX
ATF4
DNAJB9
ATG4D
SESN2
DNAJB1
RAF1
ITGB4
EIF2S1
EDEM1
DRAM1
RAC1
CALCOCO2
MYC
CASP1
RAB1A
ATIC
GABARAPL1
RB1
ULK3
MAP1LC3B
PELP1
NPC1
TP53
RPTOR
ERBB2
CAPN10
PEX14
ARNT
PARP1
RAB5A
ATG3
NAF1
ATG12
EGFR
CDKN2A
ITGB1
FOXO1
ITPR1
BAG3
HSPB8
GRID2
ATG10
NRG1
WIPI2
NRG2
PINK1
SQSTM1
DIRAS3
PEA15
IL24
CAPN2
WDFY3
MTMR14
PRKCD
CASP3
CTSB
DLC1
TMEM74
TSC1
ZFYVE1
EEF2
MLST8
ATG16L2
FADD
ATG4B
RAB24
SPNS1
GABARAP
FOS
KIF5B
GAA
BCL2L1
RGS19
BCL2
PTEN
RAB33B
EIF2AK3
RELA
DDIT3
SPHK1
BNIP3
ULK1
ERN1
ATG9B
GRID1
TBK1
HGS
P4HB
NRG3
LAMP1
EIF4EBP1
NBR1
CLN3
PIK3R4
DAPK1
CASP4
WDR45
SERPINA1
ATG7
MAP1LC3C
UVRAG
TUSC1
MTOR
ATG9A
IRGM
IKBKE
