# Supplementary material for: Prognostic Signature of Osteosarcoma Based on 14 Autophagy-Related Genes
Source: Pathol Oncol Res. 2021 Jul 16;27:1609782. doi: 10.3389/pore.2021.1609782 (PMC8322075; doi:10.3389/pore.2021.1609782)
Supplement: Supplementary file 2 [file Table3.XLSX]

## Sheet: Sheet1
Table S3 Analysis of correlations between risk score and immune checkpoints.
Variable 1	Variable 2	Pearson correlation coefficient	P value
Risk Score	CTLA4	-0.357926	0.000770415
Risk Score	PDL1	-0.332054	0.00190501
Risk Score	TIM3	-0.39701	0.000168628
Risk Score	LAG3	-0.416253	7.42501e-05
Risk Score	TIGIT	-0.415214	7.77146e-05
CTLA4	PDL1	0.586834	3.58557e-09
CTLA4	TIM3	0.46371	7.83996e-06
CTLA4	LAG3	0.600291	1.26099e-09
CTLA4	TIGIT	0.75952	3.59354e-17
PDL1	TIM3	0.648938	1.86013e-11
PDL1	LAG3	0.62971	1.0754e-10
PDL1	TIGIT	0.596896	1.64886e-09
TIM3	LAG3	0.726067	3.76535e-15
TIM3	TIGIT	0.540873	9.0976e-08
LAG3	TIGIT	0.666157	3.46374e-12
