# Supplementary material for: Prognostic Signature of Osteosarcoma Based on 14 Autophagy-Related Genes
Source: Pathol Oncol Res. 2021 Jul 16;27:1609782. doi: 10.3389/pore.2021.1609782 (PMC8322075; doi:10.3389/pore.2021.1609782)
Supplement: Supplementary file 3 [file Table1.XLSX]

## Sheet: GSE21257
Accession	Title	Source name	Age	Gender	Histological subtype	Tumor location	Huvos grade	Group	Status	time(month)	status	time(day)
GSM530667	00043-05	Osteosarcoma pre-chemotherapy biopsy	174 months	M	Giant cell rich	Left distal femur	4	Metastases present at diagnosis	Deceased	27	1	810
GSM530899	00745-04	Osteosarcoma pre-chemotherapy biopsy	162 months	M	Osteoblastic	Left proximal humerus	2	Metastases at 16 months after diagnosis of the primary tumor	Deceased	21	1	630
GSM531283	00917-04	Osteosarcoma pre-chemotherapy biopsy	170 months	M	Osteoblastic	Left distal femur	3	Metastases present at diagnosis	Alive	46	0	1380
GSM531284	07677-05	Osteosarcoma pre-chemotherapy biopsy	133 months	F	Fibroblastic	Left distal femur	1	Metastases at 10 months after diagnosis of the primary tumor	Alive	28	0	840
GSM531285	09541-05	Osteosarcoma pre-chemotherapy biopsy	81 months	F	Osteoblastic	Humerus	1	Metastases at 5 months after diagnosis of the primary tumor	Deceased	11	1	330
GSM531286	09799-04	Osteosarcoma pre-chemotherapy biopsy	144 months	M	Chondroblastic	Tibia	2	Metastases at 30 months after diagnosis of the primary tumor	Alive	37	0	1110
GSM531287	14971-03	Osteosarcoma pre-chemotherapy biopsy	180 months	M	Sclerosing	Left distal femur	3	Metastases present at diagnosis	Alive	45	0	1350
GSM531288	16530-03	Osteosarcoma pre-chemotherapy biopsy	180 months	M	Chondroblastic	Right proximal tibia	2	Metastases present at diagnosis	Deceased	13	1	390
GSM531289	17022-03	Osteosarcoma pre-chemotherapy biopsy	204 months	F	Osteoblastic	Left femur	1	Metastases at 9 months after diagnosis of the primary tumor	Deceased	33	1	990
GSM531290	19264-05	Osteosarcoma pre-chemotherapy biopsy	181 months	M	Sclerosing	Right proximal tibia	1	Metastases at 25 months after diagnosis of the primary tumor	Alive	25	0	750
GSM531291	1988-92P	Osteosarcoma pre-chemotherapy biopsy	948 months	M	Osteoblastic	Humerus	Unknown	Metastases at 12 months after diagnosis of the primary tumor	Deceased	18	1	540
GSM531292	20014-05	Osteosarcoma pre-chemotherapy biopsy	200 months	M	Osteoblastic	Right proximal femur	1	Metastases present at diagnosis	Deceased	30	1	900
GSM531293	21150-03	Osteosarcoma pre-chemotherapy biopsy	205 months	M	Chondroblastic	Left distal femur	3	Metastases at 9 months after diagnosis of the primary tumor	Deceased	35	1	1050
GSM531294	24939-05	Osteosarcoma pre-chemotherapy biopsy	129 months	F	Chondroblastic	Left distal femur	Unknown	Metastases present at diagnosis	Deceased	4	1	120
GSM531295	26814-04	Osteosarcoma pre-chemotherapy biopsy	183 months	M	Osteoblastic	Distal femur	2	Metastases present at diagnosis	Deceased	27	1	810
GSM531296	35215-05	Osteosarcoma pre-chemotherapy biopsy	220 months	M	Osteoblastic	Right proximal tibia	4	Metastases present at diagnosis	Alive	26	0	780
GSM531297	35855-05	Osteosarcoma pre-chemotherapy biopsy	385 months	M	Possibly chondromyxoid fibroma like	Right humerus	1	Metastases at 10 months after diagnosis of the primary tumor	Deceased	18	1	540
GSM531298	4474-05P	Osteosarcoma pre-chemotherapy biopsy	468 months	F	Fibroblastic	Unknown	Unknown	Metastases at 36 months after diagnosis of the primary tumor	Deceased	189	1	5670
GSM531299	IOR-001	Osteosarcoma pre-chemotherapy biopsy	264 months	M	Osteoblastic	Femur	1	Metastases at 10 months after diagnosis of the primary tumor	Alive	36	0	1080
GSM531300	IOR-004	Osteosarcoma pre-chemotherapy biopsy	228 months	M	Osteoblastic	Femur	3	Metastases at 24 months after diagnosis of the primary tumor	Alive	123	0	3690
GSM531301	IOR-008	Osteosarcoma pre-chemotherapy biopsy	144 months	F	Osteoblastic	Femur	3	Metastases at 44 months after diagnosis of the primary tumor	Deceased	110	1	3300
GSM531302	IOR-011	Osteosarcoma pre-chemotherapy biopsy	204 months	F	Fibroblastic	Humerus	2	No metastases	Alive	63	0	1890
GSM531303	IOR-015	Osteosarcoma pre-chemotherapy biopsy	264 months	M	Fibroblastic	Humerus	1	No metastases	Alive	60	0	1800
GSM531304	IOR-016	Osteosarcoma pre-chemotherapy biopsy	696 months	F	Telangiectatic	Tibia	Unknown	No metastases	Alive	60	0	1800
GSM531305	IOR-019	Osteosarcoma pre-chemotherapy biopsy	336 months	M	Fibroblastic	Femur	3	No metastases	Alive	60	0	1800
GSM531306	L1016	Osteosarcoma pre-chemotherapy biopsy	200 months	M	Osteoblastic	Left proximal tibia	1	Metastases at 6 months after diagnosis of the primary tumor	Deceased	10	1	300
GSM531307	L1085	Osteosarcoma pre-chemotherapy biopsy	223 months	M	Chondroblastic	Left proximal tibia	3	Metastases at 21 months after diagnosis of the primary tumor	Deceased	39	1	1170
GSM531308	L1368	Osteosarcoma pre-chemotherapy biopsy	177 months	M	Osteoblastic	Left distal femur	4	Metastases present at diagnosis	Alive	95	0	2850
GSM531309	L1369	Osteosarcoma pre-chemotherapy biopsy	212 months	F	Osteoblastic	Right distal femur	2	Metastases at 17 months after diagnosis of the primary tumor	Deceased	83	1	2490
GSM531310	L1370	Osteosarcoma pre-chemotherapy biopsy	216 months	M	Osteoblastic	Left distal femur	3	No metastases	Alive	246	0	7380
GSM531311	L1372	Osteosarcoma pre-chemotherapy biopsy	200 months	M	Telangiectatic	Right distal femur	1	Metastases present at diagnosis	Deceased	25	1	750
GSM531312	L1376	Osteosarcoma pre-chemotherapy biopsy	164 months	F	Telangiectatic	Right proximal tibia	1	Metastases at 18 months after diagnosis of the primary tumor	Deceased	40	1	1200
GSM531313	L1382	Osteosarcoma pre-chemotherapy biopsy	175 months	M	Osteoblastic	Right distal tibia	2	No metastases	Alive	143	0	4290
GSM531314	L1385	Osteosarcoma pre-chemotherapy biopsy	200 months	M	Osteoblastic	Left proximal humerus	Unknown	Metastases present at diagnosis	Deceased	11	1	330
GSM531319	L1386	Osteosarcoma pre-chemotherapy biopsy	101 months	M	Osteoblastic	Diaphysis of left femur	1	No metastases	Alive	105	0	3150
GSM531320	L2292	Osteosarcoma pre-chemotherapy biopsy	136 months	M	Osteoblastic	Left proximal tibia	3	No metastases	Alive	78	0	2340
GSM531321	L2295	Osteosarcoma pre-chemotherapy biopsy	487 months	F	Anaplastic	Left proximal femur	2	No metastases	Alive	97	0	2910
GSM531322	L2296	Osteosarcoma pre-chemotherapy biopsy	198 months	M	Osteoblastic	Left proximal tibia	3	Metastases at 10 months after diagnosis of the primary tumor	Deceased	33	1	990
GSM531323	L2297	Osteosarcoma pre-chemotherapy biopsy	137 months	F	Osteoblastic	Left proximal tibia	2	No metastases	Alive	77	0	2310
GSM531324	L2301	Osteosarcoma pre-chemotherapy biopsy	304 months	M	Osteoblastic	Left proximal tibia	2	Metastases at 27 months after diagnosis of the primary tumor	Deceased	47	1	1410
GSM531325	L2302	Osteosarcoma pre-chemotherapy biopsy	229 months	F	Chondroblastic	Right proximal humerus	2	No metastases	Alive	120	0	3600
GSM531326	L2611	Osteosarcoma pre-chemotherapy biopsy	242 months	F	Osteoblastic	Right distal femur	3	No metastases	Alive	91	0	2730
GSM531327	L2614	Osteosarcoma pre-chemotherapy biopsy	165 months	M	Osteoblastic	Left distal femur	2	Metastases present at diagnosis	Deceased	29	1	870
GSM531328	L2616	Osteosarcoma pre-chemotherapy biopsy	218 months	M	Osteoblastic	Left proximal fibula	2	Metastases at 24 months after diagnosis of the primary tumor	Alive	32	0	960
GSM531329	L2618	Osteosarcoma pre-chemotherapy biopsy	96 months	M	Osteoblastic	Left distal femur	2	Metastases present at diagnosis	Alive	31	0	930
GSM531330	L2619	Osteosarcoma pre-chemotherapy biopsy	128 months	F	Osteoblastic	Right distal femur	1	Metastases present at diagnosis	Deceased	25	1	750
GSM531331	L2620	Osteosarcoma pre-chemotherapy biopsy	217 months	M	Osteoblastic	Left distal femur	2	No metastases	Alive	219	0	6570
GSM531332	L428	Osteosarcoma pre-chemotherapy biopsy	192 months	F	Osteoblastic	Right proximal tibia	2	No metastases	Alive	193	0	5790
GSM531333	L432	Osteosarcoma pre-chemotherapy biopsy	111 months	F	Pleomorphic	Right distal femur	4	No metastases	Alive	184	0	5520
GSM531334	L436	Osteosarcoma pre-chemotherapy biopsy	37 months	F	Osteoblastic	Left proximal tibia	4	No metastases	Alive	194	0	5820
GSM531335	L975	Osteosarcoma pre-chemotherapy biopsy	244 months	F	Anaplastic	Right distal femur	3	No metastases	Alive	94	0	2820
GSM531351	L997	Osteosarcoma pre-chemotherapy biopsy	217 months	M	Osteoblastic	Right proximal fibula	3	No metastases	Alive	87	0	2610
GSM531352	TJA	Osteosarcoma pre-chemotherapy biopsy	192 months	M	Osteoblastic	Femur	Unknown	No metastases	Alive	60	0	1800

## Sheet: GSE16091
Accession	Title	Source name	Alive-or-dead	status	Days-followup
GSM402718	A498	Human Osteosarcoma; A498	D	1	2065
GSM402719	A504	Human Osteosarcoma; A504	A	0	2903
GSM402720	A509	Human Osteosarcoma; A509	D	1	625
GSM402721	A816	Human Osteosarcoma; A816	A	0	3303
GSM402722	B178	Human Osteosarcoma; B178	D	1	176
GSM402723	B218	Human Osteosarcoma; B218	D	1	483
GSM402724	B790	Human Osteosarcoma; B790	A	0	1758
GSM402725	B792	Human Osteosarcoma; B792	D	1	1388
GSM402726	B793	Human Osteosarcoma; B793	A	0	1686
GSM402727	B794	Human Osteosarcoma; B794	D	1	1060
GSM402728	B795	Human Osteosarcoma; B795	A	0	1024
GSM402729	B796	Human Osteosarcoma; B796	A	0	1221
GSM402730	B799	Human Osteosarcoma; B799	A	0	352
GSM402731	B802	Human Osteosarcoma; B802	D	1	386
GSM402732	B803	Human Osteosarcoma; B803	A	0	1669
GSM402733	B804	Human Osteosarcoma; B804	A	0	927
GSM402734	B806	Human Osteosarcoma; B806	A	0	1870
GSM402735	D072	Human Osteosarcoma; D072	A	0	1436
GSM402736	D080	Human Osteosarcoma; D080	A	0	3200
GSM402737	D081	Human Osteosarcoma; D081	D	1	43
GSM402738	D158	Human Osteosarcoma; D158	A	0	4158
GSM402739	D162	Human Osteosarcoma; D162	A	0	3574
GSM402740	D166	Human Osteosarcoma; D166	D	1	205
GSM402741	D169	Human Osteosarcoma; D169	A	0	2835
GSM402742	D171	Human Osteosarcoma; D171	D	1	25
GSM402743	D173	Human Osteosarcoma; D173	D	1	225
GSM402744	D184	Human Osteosarcoma; D184	D	1	1008
GSM402745	D185	Human Osteosarcoma; D185	A	0	4747
GSM402746	D188	Human Osteosarcoma; D188	A	0	4577
GSM402747	D195	Human Osteosarcoma; D195	D	1	3753
GSM402748	D197	Human Osteosarcoma; D197	D	1	703
GSM402749	D201	Human Osteosarcoma; D201	A	0	4836
GSM402750	D202	Human Osteosarcoma; D202	D	1	1206
GSM402751	D208	Human Osteosarcoma; D208		NA	NA
